# Supplementary material for: Gene activation by dCas9-CBP and the SAM system differ in target preference
Source: Sci Rep. 2019 Dec 2;9:18104. doi: 10.1038/s41598-019-54179-x (PMC6888908; doi:10.1038/s41598-019-54179-x)
Supplement: Supplementary file 2 — Supplementary Table 2 [file 41598_2019_54179_MOESM2_ESM.xlsx]

## Sheet: Statistical analysis of Fig. 1 
Statistical analysis of twi promoter targeting from Figure 1
One-way ANOVA with posthoc Tukey test, *P < 0.05, **P < 0.01, ***P < 0.001; n=3; ns= non significant
	Significant	Summary	Fold Change
dCas9-CBP control gRNA vs S2 cells	No	ns	5
dCas9-CBP twi gRNA vs dCas9-CBP control gRNA	Yes	***	77
dCas9-CBP twi gRNA vs dCas9-CBP F2161A twi gRNA	Yes	***	199
dCas9-CBP twi gRNA vs MCP-CBP dCas9 twi gRNA	Yes	***	5
dCas9-CBP twi gRNA vs dCas9-VPR twi gRNA	Yes	***	9
dCas9-CBP twi gRNA vs SAM twi gRNA	Yes	***	3.9
dCas9-CBP F2161A control gRNA vs S2 cells	No	ns	1.2
dCas9-CBP F2161A twi gRNA vs dCas9-CBP F2161A control gRNA	No	ns	1.5
MCP-CBP dCas9 control gRNA vs S2 cells	No	ns	10
MCP-CBP dCas9 twi gRNA vs MCP-CBP dCas9 control gRNA	Yes	**	8
MCP-CBP dCas9 twi gRNA vs MCP-CBP F2161A dCas9 twi gRNA	Yes	*	5.6
MCP-CBP F2161A dCas9 control gRNA vs S2 cells	No	ns	3.4
MCP-CBP F2161A dCas9 twi gRNA vs MCP-CBP F2161A dCas9 control gRNA	No	ns	4
dCas9-VPR control gRNA vs S2 cells	No	ns	2.6
dCas9-VPR twi gRNA vs dCas9-VPR control gRNA	No	ns	16
SAM control gRNA vs S2 cells	No	ns	2.1
SAM twi gRNA vs SAM control gRNA	Yes	***	49
SAM twi gRNA vs dCas9-VPR twi gRNA	No	ns	2.3
SAM twi gRNA vs MCP-CBP dCas9 twi gRNA	No	ns	1.3

## Sheet: Statistical analysis of Fig 2
Statistical analysis of wg promoter targeting from Figure 2A
One-way ANOVA with posthoc Tukey test, *P < 0.05, **P < 0.01, ***P < 0.001; n=3; ns= non significant
	Significant	Summary	Fold Change
dCas9-CBP control gRNA vs S2 cells	No	ns	3.0
dCas9-CBP wg gRNA pm1 vs dCas9-CBP control gRNA	Yes	*	3.3
dCas9-CBP wg gRNA pm4 vs dCas9-CBP control gRNA	Yes	***	9.4
dCas9-CBP wg gRNA Pm1 vs dCas9-CBP F2161A wg gRNA Pm1	Yes	**	15
dCas9-CBP wg gRNA Pm4 vs dCas9-CBP F2161A wg gRNA Pm4	Yes	***	21
dCas9-CBP wg gRNA Pm1 vs SAM wg gRNA Pm1	Yes	**	12.1
dCas9-CBP wg gRNA Pm4 vs SAM wg gRNA Pm4	Yes	***	5.8
dCas9-CBP F2161A control gRNA vs S2 cells	No	ns	1.4
dCas9-CBP F2161A wg gRNA Pm1 vs dCas9-CBP F2161A control gRNA	No	ns	0.4
dCas9-CBP F2161A wg gRNA Pm4 vs dCas9-CBP F2161A control gRNA	No	ns	0.9
SAM control gRNA vs S2 cells	No	ns	1.6
SAM wg gRNA Pm1 vs SAM control gRNA	No	ns	0.4
SAM wg gRNA Pm4 vs SAM control gRNA	No	ns	2.9
Statistical analysis of en promoter targeting from Figure 2B
One-way ANOVA with posthoc Tukey test, *P < 0.05, **P < 0.01, ***P < 0.001; n=3; ns= non significant
	Significant	Summary	Fold Change
dCas9-CBP control gRNA vs S2 cells	No	ns	4.5
dCas9-CBP en gRNA pm1 vs dCas9-CBP control gRNA	Yes	*	53
dCas9-CBP en gRNA pm2 vs dCas9-CBP control gRNA	Yes	***	88.5
dCas9-CBP en gRNA Pm1 vs dCas9-CBP F2161A en gRNA Pm1	No	ns	62.5
dCas9-CBP en gRNA Pm2 vs dCas9-CBP F2161A en gRNA Pm2	Yes	**	197.4
dCas9-CBP en gRNA Pm1 vs SAM en gRNA Pm1	No	ns	2.3
dCas9-CBP en gRNA Pm2 vs SAM en gRNA Pm2	Yes	***	0.2
dCas9-CBP F2161A control gRNA vs S2 cells	No	ns	1
dCas9-CBP F2161A en gRNA Pm1 vs dCas9-CBP F2161A control gRNA	No	ns	3.6
dCas9-CBP F2161A en gRNA Pm2 vs dCas9-CBP F2161A control gRNA	No	ns	1.9
SAM control gRNA vs S2 cells	No	ns	1.3
SAM en gRNA Pm1 vs SAM control gRNA	Yes	**	79.6
SAM en gRNA Pm2 vs SAM control gRNA	Yes	***	1497.2
Statistical analysis of AttC promoter targeting from Figure 2C
One-way ANOVA with posthoc Tukey test, *P < 0.05, **P < 0.01, ***P < 0.001; n=3; ns= non significant
	Significant	Summary	Fold Change
dCas9-CBP control gRNA vs S2 cells	No	ns	2
dCas9-CBP AttC gRNA pm2 vs dCas9-CBP control gRNA	Yes	***	35.4
dCas9-CBP AttC gRNA Pm2 vs dCas9-CBP F2161A AttC gRNA Pm2	Yes	***	142.6
dCas9-CBP AttC gRNA Pm2 vs SAM AttC gRNA Pm2	Yes	***	0.2
dCas9-CBP F2161A control gRNA vs S2 cells	No	ns	0.6
dCas9-CBP F2161A AttC gRNA Pm2 vs dCas9-CBP F2161A control gRNA	No	ns	0.8
SAM control gRNA vs S2 cells	No	ns	1.1
SAM AttC gRNA Pm2 vs SAM control gRNA	Yes	***	267.8
Statistical analysis of sna promoter targeting from Figure 2D
One-way ANOVA with posthoc Tukey test, *P < 0.05, **P < 0.01, ***P < 0.001; n=2; ns= non significant
	Significant	Summary	Fold Change
dCas9-CBP control gRNA vs S2 cells	No	ns	3.0
dCas9-CBP sna gRNA pm1 vs dCas9-CBP control gRNA	No	ns	0.4
dCas9-CBP sna gRNA pm2 vs dCas9-CBP control gRNA	No	ns	1.2
dCas9-CBP sna gRNA pm3 vs dCas9-CBP control gRNA	No	ns	1.4
dCas9-CBP sna gRNA pm5 vs dCas9-CBP control gRNA	No	ns	0.5
dCas9-CBP sna gRNA Pm1 vs dCas9-CBP F2161A sna gRNA Pm1	No	ns	1.5
dCas9-CBP sna gRNA Pm2 vs dCas9-CBP F2161A sna gRNA Pm2	No	ns	3.4
dCas9-CBP sna gRNA Pm3 vs dCas9-CBP F2161A sna gRNA Pm3	No	ns	3.2
dCas9-CBP sna gRNA Pm5 vs dCas9-CBP F2161A sna gRNA Pm5	No	ns	1.7
dCas9-CBP sna gRNA Pm1 vs SAM sna gRNA Pm1	No	ns	1.1
dCas9-CBP sna gRNA Pm2 vs SAM sna gRNA Pm2	Yes	***	0.1
dCas9-CBP sna gRNA Pm3 vs SAM sna gRNA Pm3	Yes	***	0.1
dCas9-CBP sna gRNA Pm5 vs SAM sna gRNA Pm5	No	ns	1.2
dCas9-CBP F2161A control gRNA vs S2 cells	No	ns	1.2
dCas9-CBP F2161A sna gRNA Pm1 vs dCas9-CBP F2161A control gRNA	No	ns	0.7
dCas9-CBP F2161A sna gRNA Pm2 vs dCas9-CBP F2161A control gRNA	No	ns	0.9
dCas9-CBP F2161A sna gRNA Pm3 vs dCas9-CBP F2161A control gRNA	No	ns	1.1
dCas9-CBP F2161A sna gRNA Pm5 vs dCas9-CBP F2161A control gRNA	No	ns	0.7
SAM control gRNA vs S2 cells	No	ns	1.6
SAM sna gRNA Pm1 vs SAM control gRNA	No	ns	0.7
SAM sna gRNA Pm2 vs SAM control gRNA	Yes	***	14.1
SAM sna gRNA Pm3 vs SAM control gRNA	Yes	***	14.1
SAM sna gRNA Pm5 vs SAM control gRNA	No	ns	0.7
Statistical analysis of hnt promoter targeting from Figure 2E
One-way ANOVA with posthoc Tukey test, *P < 0.05, **P < 0.01, ***P < 0.001; n=2; ns= non significant
	Significant	Summary	Fold Change
dCas9-CBP control gRNA vs S2 cells	No	ns	1.3
dCas9-CBP hnt gRNA pm1 vs dCas9-CBP control gRNA	No	ns	1.8
dCas9-CBP hnt gRNA pm2 vs dCas9-CBP control gRNA	No	ns	1.0
dCas9-CBP hnt gRNA Pm1 vs dCas9-CBP F2161A hnt gRNA Pm1	No	ns	9.5
dCas9-CBP hnt gRNA Pm2 vs dCas9-CBP F2161A hnt gRNA Pm2	No	ns	7.6
dCas9-CBP hnt gRNA Pm1 vs SAM hnt gRNA Pm1	Yes	***	0.1
dCas9-CBP hnt gRNA Pm2 vs SAM hnt gRNA Pm2	Yes	***	0.07
dCas9-CBP F2161A control gRNA vs S2 cells	No	ns	0.3
dCas9-CBP F2161A hnt gRNA Pm1 vs dCas9-CBP F2161A control gRNA	No	ns	0.8
dCas9-CBP F2161A hnt gRNA Pm2 vs dCas9-CBP F2161A control gRNA	No	ns	0.5
SAM control gRNA vs S2 cells	No	ns	0.3
SAM hnt gRNA Pm1 vs SAM control gRNA	Yes	***	38.7
SAM hnt gRNA Pm2 vs SAM control gRNA	Yes	***	53.8
Statistical analysis of sog promoter targeting from Figure 2F
One-way ANOVA with posthoc Tukey test, *P < 0.05, **P < 0.01, ***P < 0.001; n=2; ns= non significant
	Significant	Summary	Fold Change
dCas9-CBP control gRNA vs S2 cells	No	ns	1
dCas9-CBP sog gRNA pm1 vs dCas9-CBP control gRNA	No	ns	1.7
dCas9-CBP sog gRNA pm2 vs dCas9-CBP control gRNA	No	ns	1.1
dCas9-CBP sog gRNA pm3 vs dCas9-CBP control gRNA	No	ns	1.2
dCas9-CBP sog gRNA pm4 vs dCas9-CBP control gRNA	No	ns	0.9
dCas9-CBP sog gRNA Pm1 vs dCas9-CBP F2161A sog gRNA Pm1	No	ns	1.4
dCas9-CBP sog gRNA Pm2 vs dCas9-CBP F2161A sog gRNA Pm2	No	ns	0.4
dCas9-CBP sog gRNA Pm3 vs dCas9-CBP F2161A sog gRNA Pm3	No	ns	0.7
dCas9-CBP sog gRNA Pm4 vs dCas9-CBP F2161A sog gRNA Pm4	No	ns	0.5
dCas9-CBP sog gRNA Pm1 vs SAM sog gRNA Pm1	Yes	**	0.3
dCas9-CBP sog gRNA Pm2 vs SAM sog gRNA Pm2	No	ns	0.5
dCas9-CBP sog gRNA Pm3 vs SAM sog gRNA Pm3	No	ns	0.6
dCas9-CBP sog gRNA Pm4 vs SAM sog gRNA Pm4	No	ns	0.7
dCas9-CBP F2161A control gRNA vs S2 cells	No	ns	1.1
dCas9-CBP F2161A sog gRNA Pm1 vs dCas9-CBP F2161A control gRNA	No	ns	1.0
dCas9-CBP F2161A sog gRNA Pm2 vs dCas9-CBP F2161A control gRNA	No	ns	2.1
dCas9-CBP F2161A sog gRNA Pm3 vs dCas9-CBP F2161A control gRNA	No	ns	1.4
dCas9-CBP F2161A sog gRNA Pm4 vs dCas9-CBP F2161A control gRNA	No	ns	1.7
SAM control gRNA vs S2 cells	No	ns	2.0
SAM sog gRNA Pm1 vs SAM control gRNA	Yes	**	3.0
SAM sog gRNA Pm2 vs SAM control gRNA	No	ns	1.0
SAM sog gRNA Pm3 vs SAM control gRNA	No	ns	0.9
SAM sog gRNA Pm4 vs SAM control gRNA	No	ns	0.6

## Sheet: Statistical analysis of Fig 3
Statistical analysis of effect of twi promoter targeting on CG42741 and Fatp2 genes from Figure 3A
One-way ANOVA with posthoc Tukey test, *P < 0.05, **P < 0.01, ***P < 0.001; n=2; ns= non significant
	Significant	Summary	Fold Change
dCas9-CBP control gRNA vs S2 cells	No	ns	2
dCas9-CBP twi gRNA vs dCas9-CBP control gRNA	Yes	***	6.7
dCas9-CBP twi gRNA vs dCas9-CBP F2161A twi gRNA	Yes	**	12.3
dCas9-CBP twi gRNA vs SAM twi gRNA	Yes	***	6.5
dCas9-CBP F2161A control gRNA vs S2 cells	No	ns	1.3
dCas9-CBP F2161A twi gRNA vs dCas9-CBP F2161A control gRNA	No	ns	0.8
SAM control gRNA vs S2 cells	No	ns	1.6
SAM twi gRNA vs SAM control gRNA	No	ns	1.2
	Significant	Summary	Fold Change
dCas9-CBP control gRNA vs S2 cells	Yes	*	2.8
dCas9-CBP twi gRNA vs dCas9-CBP control gRNA	No	ns	0.7
dCas9-CBP twi gRNA vs dCas9-CBP F2161A twi gRNA	No	ns	1.7
dCas9-CBP twi gRNA vs SAM twi gRNA	No	ns	1.3
dCas9-CBP F2161A control gRNA vs S2 cells	No	ns	1.3
dCas9-CBP F2161A twi gRNA vs dCas9-CBP F2161A control gRNA	No	ns	0.8
SAM control gRNA vs S2 cells	No	ns	2.4
SAM twi gRNA vs SAM control gRNA	No	ns	1.5
Statistical analysis of effect of en promoter targeting on inv gene from Figure 3B
One-way ANOVA with posthoc Tukey test, *P < 0.05, **P < 0.01, ***P < 0.001; n=3; ns= non significant
	Significant	Summary	Fold Change
dCas9-CBP control gRNA vs S2 cells	No	ns	2.9
dCas9-CBP en gRNA pm1 vs dCas9-CBP control gRNA	No	ns	5.6
dCas9-CBP en gRNA pm2 vs dCas9-CBP control gRNA	Yes	***	26
dCas9-CBP en gRNA Pm1 vs dCas9-CBP F2161A en gRNA Pm1	No	ns	20
dCas9-CBP en gRNA Pm2 vs dCas9-CBP F2161A en gRNA Pm2	Yes	***	62
dCas9-CBP en gRNA Pm1 vs SAM en gRNA Pm1	No	ns	12
dCas9-CBP en gRNA Pm2 vs SAM en gRNA Pm2	Yes	***	3.7
dCas9-CBP F2161A control gRNA vs S2 cells	No	ns	0.9
dCas9-CBP F2161A en gRNA Pm1 vs dCas9-CBP F2161A control gRNA	No	ns	0.8
dCas9-CBP F2161A en gRNA Pm2 vs dCas9-CBP F2161A control gRNA	No	ns	1.3
SAM control gRNA vs S2 cells	No	ns	0.6
SAM en gRNA Pm1 vs SAM control gRNA	No	ns	1.9
SAM en gRNA Pm2 vs SAM control gRNA	Yes	***	29.8

## Sheet: Statistical analysis of Fig 4
Statistical analysis of enhancer targeting on en gene from Figure 4A
One-way ANOVA with posthoc Tukey test, *P < 0.05, **P < 0.01, ***P < 0.001; n=2;ns= non significant
	Significant	Summary	Fold Change
dCas9-CBP control gRNA vs S2 cells	No	ns	6.7
dCas9-CBP en gRNA up-enh 2+4 vs dCas9-CBP control gRNA	Yes	***	15
dCas9-CBP en gRNA up-enh 3+5 vs dCas9-CBP control gRNA	Yes	***	15
dCas9-CBP en gRNA in-enh 1+2 vs dCas9-CBP control gRNA	Yes	***	8.1
dCas9-CBP en gRNA up-enh 2+4 vs dCas9-CBP F2161A en gRNA up-enh 2+4	Yes	***	62
dCas9-CBP en gRNA up-enh 3+5 vs dCas9-CBP F2161A en gRNA up-enh 3+5	Yes	***	63
dCas9-CBP en gRNA in-enh 1+2 vs dCas9-CBP F2161A en gRNA in-enh 1+2	Yes	***	4.6
dCas9-CBP en gRNA up-enh 2+4 vs SAM en gRNA up-enh 2+4	Yes	***	26
dCas9-CBP en gRNA up-enh 3+5 vs SAM en gRNA up-enh 3+5	Yes	***	18
dCas9-CBP en gRNA in-enh 1+2 vs SAM en gRNA in-enh 1+2	Yes	***	5.9
dCas9-CBP F2161A control gRNA vs S2 cells	No	ns	2.0
dCas9-CBP F2161A en gRNA up-enh 2+4 vs dCas9-CBP F2161A control gRNA	No	ns	0.7
dCas9-CBP F2161A en gRNA up-enh 3+5 vs dCas9-CBP F2161A control gRNA	No	ns	0.8
dCas9-CBP F2161A en gRNA in-enh 1+2 vs dCas9-CBP F2161A control gRNA	No	ns	5.8
SAM control gRNA vs S2 cells	No	ns	1.6
SAM en gRNA up-enh 2+4 vs SAM control gRNA	No	ns	2.2
SAM en gRNA up-enh 3+5 vs SAM control gRNA	No	ns	3.3
SAM en gRNA in-enh 1+2 vs SAM control gRNA	No	ns	5.5
Statistical analysis of enhancer targeting on inv gene from Figure 4B
One-way ANOVA with posthoc Tukey test, *P < 0.05, **P < 0.01, ***P < 0.001; n=2; ns= non significant
	Significant	Summary	Fold Change
dCas9-CBP control gRNA vs S2 cells	No	ns	3.2
dCas9-CBP en gRNA up-enh 2+4 vs dCas9-CBP control gRNA	Yes	***	4.0
dCas9-CBP en gRNA up-enh 3+5 vs dCas9-CBP control gRNA	Yes	***	4.0
dCas9-CBP en gRNA in-enh 1+2 vs dCas9-CBP control gRNA	No	ns	1.1
dCas9-CBP en gRNA up-enh 2+4 vs dCas9-CBP F2161A en gRNA up-enh 2+4	Yes	***	9.0
dCas9-CBP en gRNA up-enh 3+5 vs dCas9-CBP F2161A en gRNA up-enh 3+5	Yes	***	10.0
dCas9-CBP en gRNA in-enh 1+2 vs dCas9-CBP F2161A en gRNA in-enh 1+2	No	ns	1.8
dCas9-CBP en gRNA up-enh 2+4 vs SAM en gRNA up-enh 2+4	Yes	***	11.7
dCas9-CBP en gRNA up-enh 3+5 vs SAM en gRNA up-enh 3+5	Yes	***	7.4
dCas9-CBP en gRNA in-enh 1+2 vs SAM en gRNA in-enh 1+2	No	ns	4.5
dCas9-CBP F2161A control gRNA vs S2 cells	No	ns	2.0
dCas9-CBP F2161A en gRNA up-enh 2+4 vs dCas9-CBP F2161A control gRNA	No	ns	0.6
dCas9-CBP F2161A en gRNA up-enh 3+5 vs dCas9-CBP F2161A control gRNA	No	ns	0.5
dCas9-CBP F2161A en gRNA in-enh 1+2 vs dCas9-CBP F2161A control gRNA	No	ns	1.1
SAM control gRNA vs S2 cells	No	ns	1.1
SAM en gRNA up-enh 2+4 vs SAM control gRNA	No	ns	0.9
SAM en gRNA up-enh 3+5 vs SAM control gRNA	No	ns	1.5
SAM en gRNA in-enh 1+2 vs SAM control gRNA	No	ns	0.8
Statistical analysis of enhancer targeting on wg gene from Figure 4C
One-way ANOVA with posthoc Tukey test, *P < 0.05, **P < 0.01, ***P < 0.001; n=2; ns= non significant
	Significant	Summary	Fold Change
dCas9-CBP control gRNA vs S2 cells	No	ns	2.6
dCas9-CBP wg gRNA in-enh1+2+3 vs dCas9-CBP control gRNA	No	ns	2.4
dCas9-CBP wg gRNA up-enh 4+5 vs dCas9-CBP control gRNA	No	ns	2.4
dCas9-CBP wg gRNA do-enh 6+7 vs dCas9-CBP control gRNA	No	ns	0.9
dCas9-CBP wg gRNA in-enh1+2+3 vs dCas9-CBP F2161A wg gRNA in-enh1+2+3	No	ns	3.5
dCas9-CBP wg gRNA up-enh 4+5 vs dCas9-CBP F2161A wg gRNA up-enh 4+5	No	ns	4.7
dCas9-CBP wg gRNA do-enh 6+7 vs dCas9-CBP F2161A wg gRNA do-enh 6+7	No	ns	3.0
dCas9-CBP wg gRNA in-enh1+2+3 vs SAM wg gRNA in-enh1+2+3	No	ns	5.1
dCas9-CBP wg gRNA up-enh 4+5 vs SAM wg gRNA up-enh 4+5	Yes	***	0.06
dCas9-CBP wg gRNA do-enh 6+7 vs SAM wg gRNA do-enh 6+7	No	ns	3.1
dCas9-CBP F2161A control gRNA vs S2 cells	No	ns	1.0
dCas9-CBP F2161A wg gRNA in-enh1+2+3 vs dCas9-CBP F2161A control gRNA	No	ns	0.2
dCas9-CBP F2161A wg gRNA up-enh 4+5 vs dCas9-CBP F2161A control gRNA	No	ns	0.2
dCas9-CBP F2161A wg gRNA do-enh 6+7 vs dCas9-CBP F2161A control gRNA	No	ns	0.3
SAM control gRNA vs S2 cells	No	ns	1.6
SAM wg gRNA in-enh1+2+3 vs SAM control gRNA	No	ns	0.7
SAM wg gRNA up-enh 4+5 vs SAM control gRNA	Yes	***	62.8
SAM wg gRNA do-enh 6+7 vs SAM control gRNA	No	ns	0.4
Statistical analysis of enhancer targeting on Wnt4 gene from Figure 4D
One-way ANOVA with posthoc Tukey test, *P < 0.05, **P < 0.01, ***P < 0.001; n=2; ns= non significant
	Significant	Summary	Fold Change
dCas9-CBP control gRNA vs S2 cells	No	ns	12.1
dCas9-CBP wg gRNA in-enh1+2+3 vs dCas9-CBP control gRNA	No	ns	0.7
dCas9-CBP wg gRNA up-enh 4+5 vs dCas9-CBP control gRNA	No	ns	0.7
dCas9-CBP wg gRNA do-enh 6+7 vs dCas9-CBP control gRNA	No	ns	0.7
dCas9-CBP wg gRNA in-enh1+2+3 vs dCas9-CBP F2161A wg gRNA in-enh1+2+3	No	ns	1.2
dCas9-CBP wg gRNA up-enh 4+5 vs dCas9-CBP F2161A wg gRNA up-enh 4+5	No	ns	1.5
dCas9-CBP wg gRNA do-enh 6+7 vs dCas9-CBP F2161A wg gRNA do-enh 6+7	No	ns	13.3
dCas9-CBP wg gRNA in-enh1+2+3 vs SAM wg gRNA in-enh1+2+3	No	ns	6.1
dCas9-CBP wg gRNA up-enh 4+5 vs SAM wg gRNA up-enh 4+5	Yes	***	0.2
dCas9-CBP wg gRNA do-enh 6+7 vs SAM wg gRNA do-enh 6+7	No	ns	6.1
dCas9-CBP F2161A control gRNA vs S2 cells	No	ns	3.2
dCas9-CBP F2161A wg gRNA in-enh1+2+3 vs dCas9-CBP F2161A control gRNA	No	ns	2.2
dCas9-CBP F2161A wg gRNA up-enh 4+5 vs dCas9-CBP F2161A control gRNA	No	ns	1.8
dCas9-CBP F2161A wg gRNA do-enh 6+7 vs dCas9-CBP F2161A control gRNA	No	ns	0.2
SAM control gRNA vs S2 cells	No	ns	1.6
SAM wg gRNA in-enh1+2+3 vs SAM control gRNA	No	ns	0.9
SAM wg gRNA up-enh 4+5 vs SAM control gRNA	Yes	***	25
SAM wg gRNA do-enh 6+7 vs SAM control gRNA	No	ns	0.9
Statistical analysis of enhancer targeting on Wnt6 gene from Figure 4E
One-way ANOVA with posthoc Tukey test, *P < 0.05, **P < 0.01, ***P < 0.001; n=2; ns= non significant
	Significant	Summary	Fold Change
dCas9-CBP control gRNA vs S2 cells	No	ns	2.4
dCas9-CBP wg gRNA in-enh1+2+3 vs dCas9-CBP control gRNA	No	ns	1.0
dCas9-CBP wg gRNA up-enh 4+5 vs dCas9-CBP control gRNA	No	ns	0.8
dCas9-CBP wg gRNA do-enh 6+7 vs dCas9-CBP control gRNA	No	ns	0.8
dCas9-CBP wg gRNA in-enh1+2+3 vs dCas9-CBP F2161A wg gRNA in-enh1+2+3	No	ns	1.0
dCas9-CBP wg gRNA up-enh 4+5 vs dCas9-CBP F2161A wg gRNA up-enh 4+5	No	ns	1.0
dCas9-CBP wg gRNA do-enh 6+7 vs dCas9-CBP F2161A wg gRNA do-enh 6+7	No	ns	2.4
dCas9-CBP wg gRNA in-enh1+2+3 vs SAM wg gRNA in-enh1+2+3	No	ns	2.1
dCas9-CBP wg gRNA up-enh 4+5 vs SAM wg gRNA up-enh 4+5	Yes	***	0.4
dCas9-CBP wg gRNA do-enh 6+7 vs SAM wg gRNA do-enh 6+7	No	ns	1.9
dCas9-CBP F2161A control gRNA vs S2 cells	No	ns	1.8
dCas9-CBP F2161A wg gRNA in-enh1+2+3 vs dCas9-CBP F2161A control gRNA	No	ns	1.2
dCas9-CBP F2161A wg gRNA up-enh 4+5 vs dCas9-CBP F2161A control gRNA	No	ns	1.0
dCas9-CBP F2161A wg gRNA do-enh 6+7 vs dCas9-CBP F2161A control gRNA	No	ns	0.4
SAM control gRNA vs S2 cells	No	ns	1.7
SAM wg gRNA in-enh1+2+3 vs SAM control gRNA	No	ns	0.6
SAM wg gRNA up-enh 4+5 vs SAM control gRNA	Yes	***	2.5
SAM wg gRNA do-enh 6+7 vs SAM control gRNA	No	ns	0.6

## Sheet: Statistical anaylsis of S2
Statistical analysis of en promoter targeting from Figure S2A
One-way ANOVA with posthoc Tukey test, *P < 0.05, **P < 0.01, ***P < 0.001; n=3,ns= non significant
	Significant	Summary	Fold Change
dCas9-CBP control gRNA vs S2 cells	No	ns	4.5
dCas9-CBP en gRNA pm1 vs dCas9-CBP control gRNA	Yes	*	53
dCas9-CBP en gRNA pm2 vs dCas9-CBP control gRNA	Yes	***	88.5
dCas9-CBP en gRNA Pm1 vs dCas9-CBP F2161A en gRNA Pm1	No	ns	62.5
dCas9-CBP en gRNA Pm2 vs dCas9-CBP F2161A en gRNA Pm2	Yes	***	197.4
dCas9-CBP en gRNA Pm1 vs MCP-CBP dCas9 en gRNA Pm1	No	ns	4.3
dCas9-CBP en gRNA Pm2 vs MCP-CBP dCas9 en gRNA Pm2	Yes	**	8.1
dCas9-CBP F2161A control gRNA vs S2 cells	No	ns	1
dCas9-CBP F2161A en gRNA Pm1 vs dCas9-CBP F2161A control gRNA	No	ns	3.6
dCas9-CBP F2161A en gRNA Pm2 vs dCas9-CBP F2161A control gRNA	No	ns	1.9
MCP-CBP dCas9 control gRNA vs S2 cells	Yes	***	71
MCP-CBP dCas9 en gRNA Pm1 vs MCP-CBP dCas9 control gRNA	No	ns	0.7
MCP-CBP dCas9 en gRNA Pm2 vs MCP-CBP dCas9 control gRNA	No	ns	0.7
MCP-CBP dCas9 en gRNA Pm1 vs MCP-CBP F2161A dCas9 en gRNA Pm1	No	ns	1
MCP-CBP dCas9 en gRNA Pm2 vs MCP-CBP F2161A dCas9 en gRNA Pm2	No	ns	2.3
MCP-CBP F2161A dCas9 control gRNA vs S2 cells	No	ns	11
MCP-CBP F2161A dCas9 en gRNA Pm1 vs MCP-CBP F2161A dCas9 control gRNA	No	ns	4.7
MCP-CBP F2161A dCas9 en gRNA Pm2 vs MCP-CBP F2161A dCas9 control gRNA	No	ns	1.8
Statistical analysis of effect of en promoter targeting on inv gene from Figure S2B
One-way ANOVA with posthoc Tukey test, *P < 0.05, **P < 0.01, ***P < 0.001; n=3,ns= non significant
	Significant	Summary	Fold Change
dCas9-CBP control gRNA vs S2 cells	No	ns	2.9
dCas9-CBP en gRNA pm1 vs dCas9-CBP control gRNA	No	ns	5.6
dCas9-CBP en gRNA pm2 vs dCas9-CBP control gRNA	Yes	***	26
dCas9-CBP en gRNA Pm1 vs dCas9-CBP F2161A en gRNA Pm1	No	ns	20
dCas9-CBP en gRNA Pm2 vs dCas9-CBP F2161A en gRNA Pm2	Yes	***	62
dCas9-CBP en gRNA Pm1 vs MCP-CBP dCas9 en gRNA Pm1	No	ns	0.4
dCas9-CBP en gRNA Pm2 vs MCP-CBP dCas9 en gRNA Pm2	Yes	*	1.3
dCas9-CBP F2161A control gRNA vs S2 cells	No	ns	0.9
dCas9-CBP F2161A en gRNA Pm1 vs dCas9-CBP F2161A control gRNA	No	ns	0.8
dCas9-CBP F2161A en gRNA Pm2 vs dCas9-CBP F2161A control gRNA	No	ns	1.3
MCP-CBP dCas9 control gRNA vs S2 cells	Yes	***	41
MCP-CBP dCas9 en gRNA Pm1 vs MCP-CBP dCas9 control gRNA	No	ns	0.8
MCP-CBP dCas9 en gRNA Pm2 vs MCP-CBP dCas9 control gRNA	No	ns	1.3
MCP-CBP dCas9 en gRNA Pm1 vs MCP-CBP F2161A dCas9 en gRNA Pm1	No	ns	2.0
MCP-CBP dCas9 en gRNA Pm2 vs MCP-CBP F2161A dCas9 en gRNA Pm2	No	ns	1.6
MCP-CBP F2161A dCas9 control gRNA vs S2 cells	Yes	***	10.3
MCP-CBP F2161A dCas9 en gRNA Pm1 vs MCP-CBP F2161A dCas9 control gRNA	No	ns	1.5
MCP-CBP F2161A dCas9 en gRNA Pm2 vs MCP-CBP F2161A dCas9 control gRNA	No	ns	3.1
Statstical analysis of sna promoter targeting from Figure S2C
One-way ANOVA with posthoc Tukey test, *P < 0.05, **P < 0.01, ***P < 0.001; n=2; mean ± SEM
	Significant	Summary	Fold Change
dCas9-CBP control gRNA vs S2 cells	No	ns	0.9
dCas9-CBP sna gRNA pm1+2+3+5 vs dCas9-CBP control gRNA	No	ns	1.7
dCas9-CBP sna gRNA Pm1+2+3+5 vs dCas9-CBP F2161A sna gRNA Pm1+2+3+5	No	ns	1.8
dCas9-CBP sna gRNA Pm1+2+3+5 vs MCP-CBP dCas9 sna gRNA Pm1+2+3+5	No	ns	0.8
dCas9-CBP F2161A control gRNA vs S2 cells	No	ns	0.6
dCas9-CBP F2161A sna gRNA Pm1+2+3+5 vs dCas9-CBP F2161A control gRNA	No	ns	1.2
MCP-CBP dCas9 control gRNA vs S2 cells	No	ns	1.5
MCP-CBP dCas9 sna gRNA Pm1+2+3+5 vs MCP-CBP dCas9 control gRNA	No	ns	1.2
MCP-CBP dCas9 sna gRNA Pm1+2+3+5 vs MCP-CBP F2161A dCas9 sna gRNA Pm1+2+3+5	No	ns	1.3
MCP-CBP F2161A dCas9 control gRNA vs S2 cells	No	ns	1.3
MCP-CBP F2161A dCas9 sna gRNA Pm1+2+3+5 vs MCP-CBP F2161A dCas9 control gRNA	No	ns	1.1
Statstical analysis of hnt promoter targeting from Figure S2D
One-way ANOVA with posthoc Tukey test, *P < 0.05, **P < 0.01, ***P < 0.001; n=2; mean ± SEM
	Significant	Summary	Fold Change
dCas9-CBP control gRNA vs S2 cells	No	ns	1.4
dCas9-CBP hnt gRNA pm1+2 vs dCas9-CBP control gRNA	No	ns	1.3
dCas9-CBP hnt gRNA Pm1+2 vs dCas9-CBP F2161A hnt gRNA Pm1+2	No	ns	9.4
dCas9-CBP hnt gRNA Pm1+2 vs MCP-CBP dCas9 hnt gRNA Pm1+2	No	ns	0.8
dCas9-CBP F2161A control gRNA vs S2 cells	No	ns	0.3
dCas9-CBP F2161A hnt gRNA Pm1+2 vs dCas9-CBP F2161A control gRNA	No	ns	0.5
MCP-CBP dCas9 control gRNA vs S2 cells	No	ns	3.2
MCP-CBP dCas9 hnt gRNA Pm1+2 vs MCP-CBP dCas9 control gRNA	No	ns	0.6
MCP-CBP dCas9 hnt gRNA Pm1+2 vs MCP-CBP F2161A dCas9 hnt gRNA Pm1+2	No	ns	2.1
MCP-CBP F2161A dCas9 control gRNA vs S2 cells	No	ns	2.2
MCP-CBP F2161A dCas9 hnt gRNA Pm1+2 vs MCP-CBP F2161A dCas9 control gRNA	No	ns	0.4
Statstical analysis of sog promoter targeting from Figure S2E
One-way ANOVA with posthoc Tukey test, *P < 0.05, **P < 0.01, ***P < 0.001; n=2; mean ± SEM
	Significant	Summary	Fold Change
dCas9-CBP control gRNA vs S2 cells	No	ns	1.0
dCas9-CBP sog gRNA pm1 vs dCas9-CBP control gRNA	No	ns	1.7
dCas9-CBP sog gRNA Pm1 vs dCas9-CBP F2161A sog gRNA Pm1	No	ns	1.4
dCas9-CBP sog gRNA Pm1 vs MCP-CBP dCas9 sog gRNA Pm1	No	ns	0.7
dCas9-CBP F2161A control gRNA vs S2 cells	No	ns	1.1
dCas9-CBP F2161A sog gRNA Pm1 vs dCas9-CBP F2161A control gRNA	No	ns	1.0
MCP-CBP dCas9 control gRNA vs S2 cells	No	ns	1.7
MCP-CBP dCas9 sog gRNA Pm1 vs MCP-CBP dCas9 control gRNA	No	ns	1.3
MCP-CBP dCas9 sog gRNA Pm1 vs MCP-CBP F2161A dCas9 sog gRNA Pm1	No	ns	0.9
MCP-CBP F2161A dCas9 control gRNA vs S2 cells	No	ns	2.3
MCP-CBP F2161A dCas9 sog gRNA Pm1 vs MCP-CBP F2161A dCas9 control gRNA	No	ns	1.6

## Sheet: Statistical analysis of S3 
Statistical analysis of en promoter targeting from Figure S3A
One-way ANOVA with posthoc Tukey test, *P < 0.05, **P < 0.01, ***P < 0.001; n=2, ns= non significant
	Significant	Summary	Fold Change
dCas9-CBP control gRNA vs S2 cells	No	ns
dCas9-CBP control gRNA vs dCas9-CBP en gRNA pCFD3 pm2	Yes	***
dCas9-CBP control gRNA vs dCas9-CBP en gRNA pm2	Yes	***
dCas9-CBP en gRNA pCFD3 pm2 vs dCas9-CBP en gRNA pm2	Yes	*
dCas9-VPR control gRNA vs S2 cells	No	ns
dCas9-VPR control gRNA vs dCas9-VPR en gRNA pCFD3 pm2	No	ns
dCas9-VPR control gRNA vs dCas9-VPR en gRNA pm2	No	ns
dCas9-VPR en gRNA pCFD3 pm2 vs dCas9-VPR en gRNA pm2	No	ns
Statistical analysis of twi promoter targeting from Figure S3B
One-way ANOVA with posthoc Tukey test, *P < 0.05, **P < 0.01, ***P < 0.001; n=2, ns= non significant
	Significant	Summary	Fold Change
dCas9-CBP control gRNA vs S2 cells	No	ns
dCas9-CBP control gRNA vs dCas9-CBP twi gRNA pCFD3 pm2	Yes	***
dCas9-CBP control gRNA vs dCas9-CBP twi gRNA pm2	Yes	***
dCas9-CBP twi gRNA pCFD3 pm2 vs dCas9-CBP twi gRNA pm2	No	ns
dCas9-VPR control gRNA vs S2 cells	No	ns
dCas9-VPR control gRNA vs dCas9-VPR twi gRNA pCFD3 pm2	No	ns
dCas9-VPR control gRNA vs dCas9-VPR twi gRNA pm2	No	ns
dCas9-VPR twi gRNA pCFD3 pm2 vs dCas9-VPR twi gRNA pm2	No	ns

## Sheet: Statistical analysis of S4
Statistical analysis of effect of wg promoter targeting on Wnt4 from Figure S4A
One-way ANOVA with posthoc Tukey test, *P < 0.05, **P < 0.01, ***P < 0.001; n=3; ns= non significant
	Significant	Summary	Fold Change
dCas9-CBP control gRNA vs S2 cells	No	ns	1.8
dCas9-CBP wg gRNA pm1 vs dCas9-CBP control gRNA	No	ns	0.6
dCas9-CBP wg gRNA pm4 vs dCas9-CBP control gRNA	No	ns	0.7
dCas9-CBP wg gRNA Pm1 vs dCas9-CBP F2161A wg gRNA Pm1	No	ns	4
dCas9-CBP wg gRNA Pm4 vs dCas9-CBP F2161A wg gRNA Pm4	No	ns	2.5
dCas9-CBP wg gRNA Pm1 vs SAM wg gRNA Pm1	No	ns	7.4
dCas9-CBP wg gRNA Pm4 vs SAM wg gRNA Pm4	No	ns	8.1
dCas9-CBP F2161A control gRNA vs S2 cells	No	ns	0.8
dCas9-CBP F2161A wg gRNA Pm1 vs dCas9-CBP F2161A control gRNA	No	ns	0.3
dCas9-CBP F2161A wg gRNA Pm4 vs dCas9-CBP F2161A control gRNA	No	ns	0.6
SAM control gRNA vs S2 cells	No	ns	0.3
SAM wg gRNA Pm1 vs SAM control gRNA	No	ns	0.4
SAM wg gRNA Pm4 vs SAM control gRNA	No	ns	0.5
Statistical analysis of effect of wg promoter targeting on Wnt4 from Figure S4B
One-way ANOVA with posthoc Tukey test, *P < 0.05, **P < 0.01, ***P < 0.001; n=3; ns= non significant
	Significant	Summary	Fold Change
dCas9-CBP control gRNA vs S2 cells	No	ns	0.7
dCas9-CBP wg gRNA pm1 vs dCas9-CBP control gRNA	No	ns	0.8
dCas9-CBP wg gRNA pm4 vs dCas9-CBP control gRNA	No	ns	0.9
dCas9-CBP wg gRNA Pm1 vs dCas9-CBP F2161A wg gRNA Pm1	No	ns	1.3
dCas9-CBP wg gRNA Pm4 vs dCas9-CBP F2161A wg gRNA Pm4	No	ns	1.1
dCas9-CBP wg gRNA Pm1 vs SAM wg gRNA Pm1	No	ns	1.8
dCas9-CBP wg gRNA Pm4 vs SAM wg gRNA Pm4	No	ns	2
dCas9-CBP F2161A control gRNA vs S2 cells	No	ns	0.6
dCas9-CBP F2161A wg gRNA Pm1 vs dCas9-CBP F2161A control gRNA	No	ns	0.6
dCas9-CBP F2161A wg gRNA Pm4 vs dCas9-CBP F2161A control gRNA	No	ns	0.8
SAM control gRNA vs S2 cells	No	ns	0.6
SAM wg gRNA Pm1 vs SAM control gRNA	No	ns	0.4
SAM wg gRNA Pm4 vs SAM control gRNA	No	ns	0.4
Statistical analysis of effect of AttC promoter targeting on CG43691 from Figure S4C
One-way ANOVA with posthoc Tukey test, *P < 0.05, **P < 0.01, ***P < 0.001; n=3; ns= non significant
	Significant	Summary	Fold Change
dCas9-CBP control gRNA vs S2 cells	No	ns	0.9
dCas9-CBP AttC gRNA pm2 vs dCas9-CBP control gRNA	No	ns	0.7
dCas9-CBP AttC gRNA Pm2 vs dCas9-CBP F2161A AttC gRNA Pm2	No	ns	1.1
dCas9-CBP AttC gRNA Pm2 vs SAM AttC gRNA Pm2	No	ns	0.5
dCas9-CBP F2161A control gRNA vs S2 cells	No	ns	0.3
dCas9-CBP F2161A AttC gRNA Pm2 vs dCas9-CBP F2161A control gRNA	No	ns	1.7
SAM control gRNA vs S2 cells	No	ns	0.2
SAM AttC gRNA Pm2 vs SAM control gRNA	No	ns	4.6
Statistical analysis of effect of AttC promoter targeting on CG4744 from Figure S4D
One-way ANOVA with posthoc Tukey test, *P < 0.05, **P < 0.01, ***P < 0.001; n=3; ns= non significant
	Significant	Summary	Fold Change
dCas9-CBP control gRNA vs S2 cells	No	ns	0.46
dCas9-CBP AttC gRNA pm2 vs dCas9-CBP control gRNA	No	ns	0.6
dCas9-CBP AttC gRNA Pm2 vs dCas9-CBP F2161A AttC gRNA Pm2	No	ns	1.5
dCas9-CBP AttC gRNA Pm2 vs SAM AttC gRNA Pm2	No	ns	2.4
dCas9-CBP F2161A control gRNA vs S2 cells	No	ns	0.4
dCas9-CBP F2161A AttC gRNA Pm2 vs dCas9-CBP F2161A control gRNA	No	ns	0.9
SAM control gRNA vs S2 cells	No	ns	0.3
SAM AttC gRNA Pm2 vs SAM control gRNA	No	ns	0.7

## Sheet: Statistical analysis of S6
Statistical analysis of enhancer targeting on twi from Figure S6A
One-way ANOVA with posthoc Tukey test, *P < 0.05, **P < 0.01, ***P < 0.001; n=2; ns= non significant
	Significant	Summary	Fold Change
dCas9-CBP control gRNA vs S2 cells	No	ns	6.3
dCas9-CBP twi gRNA enh1+3 vs dCas9-CBP control gRNA	No	ns	2.2
dCas9-CBP twi gRNA enh2+4 vs dCas9-CBP control gRNA	No	ns	1.4
dCas9-CBP twi gRNA enh5 vs dCas9-CBP control gRNA	No	ns	2.0
dCas9-CBP twi gRNA enh1+3 vs dCas9-CBP F2161A twi gRNA enh1+3	No	ns	13.4
dCas9-CBP twi gRNA enh2+4 vs dCas9-CBP F2161A twi gRNA enh2+4	No	ns	8.7
dCas9-CBP twi gRNA enh5 vs dCas9-CBP F2161A twi gRNA enh5	No	ns	18.2
dCas9-CBP twi gRNA enh1+3 vs SAM twi gRNA enh1+3	No	ns	6.5
dCas9-CBP twi gRNA enh2+4 vs SAM twi gRNA enh2+4	No	ns	4.1
dCas9-CBP twi gRNA enh5 vs SAM twi gRNA enh5	No	ns	5.8
dCas9-CBP F2161A control gRNA vs S2 cells	No	ns	1.1
dCas9-CBP F2161A twi gRNA enh1+3 vs dCas9-CBP F2161A control gRNA	No	ns	0.9
dCas9-CBP F2161A twi gRNA enh2+4 vs dCas9-CBP F2161A control gRNA	No	ns	0.9
dCas9-CBP F2161A twi gRNA enh5 vs dCas9-CBP F2161A control gRNA	No	ns	0.6
SAM control gRNA vs S2 cells	No	ns	1.7
SAM twi gRNA enh1+3 vs SAM control gRNA	No	ns	1.3
SAM twi gRNA enh2+4 vs SAM control gRNA	No	ns	1.3
SAM twi gRNA enh5 vs SAM control gRNA	No	ns	1.2
Statistical analysis of enhancer targeting on CG42741 from Figure S6B
One-way ANOVA with posthoc Tukey test, *P < 0.05, **P < 0.01, ***P < 0.001; n=2; ns= non significant
	Significant	Summary	Fold Change
dCas9-CBP control gRNA vs S2 cells	No	ns	3.0
dCas9-CBP twi gRNA enh1+3 vs dCas9-CBP control gRNA	No	ns	1.2
dCas9-CBP twi gRNA enh2+4 vs dCas9-CBP control gRNA	No	ns	0.9
dCas9-CBP twi gRNA enh5 vs dCas9-CBP control gRNA	No	ns	0.9
dCas9-CBP twi gRNA enh1+3 vs dCas9-CBP F2161A twi gRNA enh1+3	No	ns	1.4
dCas9-CBP twi gRNA enh2+4 vs dCas9-CBP F2161A twi gRNA enh2+4	No	ns	1.7
dCas9-CBP twi gRNA enh5 vs dCas9-CBP F2161A twi gRNA enh5	No	ns	2.0
dCas9-CBP twi gRNA enh1+3 vs SAM twi gRNA enh1+3	No	ns	1.6
dCas9-CBP twi gRNA enh2+4 vs SAM twi gRNA enh2+4	No	ns	2.4
dCas9-CBP twi gRNA enh5 vs SAM twi gRNA enh5	No	ns	1.6
dCas9-CBP F2161A control gRNA vs S2 cells	No	ns	1.3
dCas9-CBP F2161A twi gRNA enh1+3 vs dCas9-CBP F2161A control gRNA	No	ns	1.9
dCas9-CBP F2161A twi gRNA enh2+4 vs dCas9-CBP F2161A control gRNA	No	ns	1.2
dCas9-CBP F2161A twi gRNA enh5 vs dCas9-CBP F2161A control gRNA	No	ns	1.1
SAM control gRNA vs S2 cells	No	ns	2.2
SAM twi gRNA enh1+3 vs SAM control gRNA	No	ns	1.0
SAM twi gRNA enh2+4 vs SAM control gRNA	No	ns	0.5
SAM twi gRNA enh5 vs SAM control gRNA	No	ns	0.7
Statistical analysis of enhancer targeting on Fatp2 from Figure S6C
One-way ANOVA with posthoc Tukey test, *P < 0.05, **P < 0.01, ***P < 0.001; n=2; ns= non significant
	Significant	Summary	Fold Change
dCas9-CBP control gRNA vs S2 cells	No	ns	2.0
dCas9-CBP twi gRNA enh1+3 vs dCas9-CBP control gRNA	No	ns	0.7
dCas9-CBP twi gRNA enh2+4 vs dCas9-CBP control gRNA	No	ns	0.6
dCas9-CBP twi gRNA enh5 vs dCas9-CBP control gRNA	No	ns	0.6
dCas9-CBP twi gRNA enh1+3 vs dCas9-CBP F2161A twi gRNA enh1+3	No	ns	0.9
dCas9-CBP twi gRNA enh2+4 vs dCas9-CBP F2161A twi gRNA enh2+4	No	ns	0.9
dCas9-CBP twi gRNA enh5 vs dCas9-CBP F2161A twi gRNA enh5	No	ns	0.9
dCas9-CBP twi gRNA enh1+3 vs SAM twi gRNA enh1+3	No	ns	1.0
dCas9-CBP twi gRNA enh2+4 vs SAM twi gRNA enh2+4	No	ns	0.9
dCas9-CBP twi gRNA enh5 vs SAM twi gRNA enh5	No	ns	0.8
dCas9-CBP F2161A control gRNA vs S2 cells	No	ns	1.3
dCas9-CBP F2161A twi gRNA enh1+3 vs dCas9-CBP F2161A control gRNA	No	ns	1.1
dCas9-CBP F2161A twi gRNA enh2+4 vs dCas9-CBP F2161A control gRNA	No	ns	1.0
dCas9-CBP F2161A twi gRNA enh5 vs dCas9-CBP F2161A control gRNA	No	ns	1.1
SAM control gRNA vs S2 cells	No	ns	2.4
SAM twi gRNA enh1+3 vs SAM control gRNA	No	ns	0.5
SAM twi gRNA enh2+4 vs SAM control gRNA	No	ns	0.5
SAM twi gRNA enh5 vs SAM control gRNA	No	ns	0.6
Statistical analysis of sog STARRseq enhancer targeting from Figure S6D
One-way ANOVA with posthoc Tukey test, *P < 0.05, **P < 0.01, ***P < 0.001; n=2; ns= non significant
	Significant	Summary	Fold Change
dCas9-CBP control gRNA vs S2 cells	No	ns	0.9
dCas9-CBP sog gRNA STARRseq enh1+2 vs dCas9-CBP control gRNA	No	ns	0.9
dCas9-CBP sog gRNA STARRseq enh1+2 vs dCas9-CBP F2161A sog gRNA STARRseq enh1+2	No	ns	1.2
dCas9-CBP sog gRNA STARRseq enh1+2 vs MCP-CBP dCas9 sog gRNA STARRseq enh1+2	No	ns	0.6
dCas9-CBP F2161A control gRNA vs S2 cells	No	ns	0.9
dCas9-CBP F2161A sog gRNA STARRseq enh1+2 vs dCas9-CBP F2161A control gRNA	No	ns	0.8
MCP-CBP dCas9 control gRNA vs S2 cells	No	ns	1.4
MCP-CBP dCas9 sog gRNA STARRseq enh1+2 vs MCP-CBP dCas9 control gRNA	No	ns	0.9
MCP-CBP dCas9 sog gRNA STARRseq enh1+2 vs MCP-CBP F2161A dCas9 sog gRNA STARRseq enh1+2	No	ns	1.1
MCP-CBP F2161A dCas9 control gRNA vs S2 cells	No	ns	1.0
MCP-CBP F2161A dCas9 sog gRNA STARRseq enh1+2 vs MCP-CBP F2161A dCas9 control gRNA	No	ns	1.1
Statistical analysis of Snoo STARRseq enhancer targeting from Figure S6E
One-way ANOVA with posthoc Tukey test, *P < 0.05, **P < 0.01, ***P < 0.001; n=2; ns= non significant
	Significant	Summary	Fold Change
dCas9-CBP control gRNA vs S2 cells	No	ns	1.9
dCas9-CBP Snoo gRNA STARRseq enh1+2 vs dCas9-CBP control gRNA	No	ns	0.4
dCas9-CBP Snoo gRNA STARRseq enh1+2 vs dCas9-CBP F2161A Snoo gRNA STARRseq enh1+2	No	ns	1.3
dCas9-CBP Snoo gRNA STARRseq enh1+2 vs MCP-CBP dCas9 Snoo gRNA STARRseq enh1+2	No	ns	0.4
dCas9-CBP F2161A control gRNA vs S2 cells	No	ns	1.7
dCas9-CBP F2161A Snoo gRNA STARRseq enh1+2 vs dCas9-CBP F2161A control gRNA	No	ns	0.3
MCP-CBP dCas9 control gRNA vs S2 cells	No	ns	1.7
MCP-CBP dCas9 Snoo gRNA STARRseq enh1+2 vs MCP-CBP dCas9 control gRNA	No	ns	1.1
MCP-CBP dCas9 Snoo gRNA STARRseq enh1+2 vs MCP-CBP F2161A dCas9 Snoo gRNA STARRseq enh1+2	No	ns	1.4
MCP-CBP F2161A dCas9 control gRNA vs S2 cells	No	ns	1.3
MCP-CBP F2161A dCas9 Snoo gRNA STARRseq enh1+2 vs MCP-CBP F2161A dCas9 control gRNA	No	ns	0.9
